# Supplementary material for: Utility of Acute Physiology and Chronic Health Evaluation (APACHE II) in Predicting Mortality in Patients with Pyogenic Liver Abscess: A Retrospective Study
Source: J Clin Med. 2021 Jun 16;10(12):2644. doi: 10.3390/jcm10122644 (PMC8235429; doi:10.3390/jcm10122644)
Supplement: Supplementary file 1 [file jcm-10-02644-s001.zip]

Archive with 1 entries (1 files):
- jcm-1206346-supplementary.pdf
